# Supplementary material for: The Reconstitution of the Macrophage Niche Reveals Dynamic Transcriptional and Renal Macrophage–Epithelial Communication Networks
Source: Cells. 2026 Jun 18;15(12):1102. doi: 10.3390/cells15121102 (PMC13297203; doi:10.3390/cells15121102)
Supplement: Supplementary file 1 [file cells-15-01102-s001.zip]

Archive with 1 entries (1 files):
- cells-4299291-supplementary.pdf
